# Supplementary material for: Allelopathic Potential of Artemisia absinthium and Artemisia vulgaris from Serbia: Chemical Composition and Bioactivity on Weeds
Source: Plants (Basel). 2025 May 30;14(11):1663. doi: 10.3390/plants14111663 (PMC12158117; doi:10.3390/plants14111663)
Supplement: Supplementary file 1 [file plants-14-01663-s001.zip]

Archive with 1 entries (1 files):
- plants-3634849-supplementary.pdf
